# Supplementary material for: Safety and Effectiveness of Subcutaneous Immunotherapy with a Glutaraldehyde-Polymerized Mite Allergen Extract in Adults and Children with Allergic Rhinitis with or Without Asthma Due to Dermatophagoides
Source: Diseases. 2026 Jan 23;14(2):37. doi: 10.3390/diseases14020037 (PMC12939221; doi:10.3390/diseases14020037)
Supplement: Supplementary file 1 [file diseases-14-00037-s001.zip]

Archive with 1 entries (1 files):
- diseases-4082965-supplementary.pdf
